# Supplementary material for: Stability and Antimicrobial Efficacy of Reuterin and Bacteriocins (Microcin J25, Nisin Z, and Pediocin PA-1) in Chitosan- and Carboxymethyl-Cellulose-Based Hydrogels
Source: Microorganisms. 2025 Sep 25;13(10):2249. doi: 10.3390/microorganisms13102249 (PMC12566303; doi:10.3390/microorganisms13102249)
Supplement: Supplementary file 1 [file microorganisms-13-02249-s001.zip]

Archive with 1 entries (1 files):
- microorganisms-3794589-supplementary.pdf
